# Supplementary material for: Freshwater Mussels Show Elevated Viral Richness and Intensity during a Mortality Event
Source: Viruses. 2022 Nov 23;14(12):2603. doi: 10.3390/v14122603 (PMC9785814; doi:10.3390/v14122603)
Supplement: Supplementary file 1 [file viruses-14-02603-s001.zip]

Archive with 3 entries (3 files):
- Mucket virus supplemental tables.xlsx
- Supplemental Figure S1 Mucket Virus Genome Maps.pdf
- Supplemental Figure S2 Mucket Virus Phylogenies.pdf
