# Supplementary material for: Freshwater Mussels Show Elevated Viral Richness and Intensity during a Mortality Event
Source: Viruses. 2022 Nov 23;14(12):2603. doi: 10.3390/v14122603 (PMC9785814; doi:10.3390/v14122603)
Supplement: Supplementary file 1 [file viruses-14-02603-s001.zip › Mucket virus supplemental tables.xlsx]

## Sheet: Table S1
Sample ID	Status	Date	Population	Site	Virus Richness	Virus Intensity
A26	Control	2018-08-16	Clinch River	Wallen's Bend	6	0.845791
A45	Control	2018-08-16	Clinch River	Kyle's Ford	4	0.481616
B16	Control	2018-09-25	Clinch River	Speers Ferry	7	0.64668
B29	Control	2018-09-25	Clinch River	Sycamore Island	6	1.17547
B48	Control	2018-09-25	Clinch River	Wallen's Bend	4	0.280333
C21	Control	2018-10-24	Clinch River	Speers Ferry	4	0.613105
C26	Control	2018-10-24	Clinch River	Speers Ferry	5	0.415638
C49	Control	2018-10-25	Clinch River	Sycamore Island	6	0.826326
C79	Control	2018-10-25	Clinch River	Kyle's Ford	6	1.2958
WM01	Control	2018-08-21	St. Croix River	Interstate Park	4	0.0433361
WM02	Control	2018-08-21	St. Croix River	Interstate Park	4	0.947924
WM03	Control	2018-08-21	St. Croix River	Interstate Park	3	0.152207
WM04	Control	2018-08-21	St. Croix River	Interstate Park	5	0.331786
WM05	Control	2018-08-21	St. Croix River	Interstate Park	7	0.773191
WM06	Control	2018-08-21	St. Croix River	Interstate Park	3	0.11388
WM07	Control	2018-08-21	St. Croix River	Interstate Park	4	0.244777
WM08	Control	2018-08-21	St. Croix River	Interstate Park	4	0.0880855
19016	Case	2019-09-11	Huron River	Flatrock	19	1.4378
19017	Case	2019-09-11	Huron River	Flatrock	4	0.892
19018	Case	2019-09-11	Huron River	Flatrock	12	1.6721
19020	Case	2019-09-11	Huron River	Flatrock	25	2.1354
19021	Case	2019-09-11	Huron River	Flatrock	23	2.0157
19004	Control	2019-09-11	Huron River	Flatrock	17	0.9307
19007	Control	2019-09-11	Huron River	Flatrock	14	3.042
19012	Control	2019-09-11	Huron River	Flatrock	12	1.0542
20004	Control	2020-09-23	Huron River	Flatrock	0	0
20014	Control	2020-09-23	Huron River	Flatrock	4	0.2594
20017	Control	2020-09-23	Huron River	Flatrock	5	0.0521
20020	Control	2020-09-23	Huron River	Flatrock	8	0.6893

## Sheet: Table S2
Virus Name	Accession	Genome	Nearest match (Source, Location, Year, Accession)	Length	Identity % (aa) (BlastX)	Query Coverage	Family	Genus
clictilig virus 1	OP441723	ssRNA (+)	Riboviria sp. (Bird [yellow-throated bunting]), China, 2018, QKN88995)	2664	0.4064	0.96	Unclassified	Unclassified
clictilig virus 2	OP441724	ssRNA (+)	Rabbit picorna-like virus (European rabbit, France, 2019, QHG11374)	1081	0.3781	0.94	Unclassified	Unclassified
clictilig virus 3	OP441725	ssRNA (+)	Riboviria sp. (Bird [yellow-throated bunting]), China, 2018, QKN88995)	3694	0.411	0.36	Unclassified	Unclassified
clictolig virus 1	OP441751	ssDNA (circular)	CRESS virus sp. (Bird, China, 2018, QKN88850)	2748	0.3965	0.3	Unclassified	Unclassified
clictolig virus 2	OP441752	ssDNA (circular)	Circoviridae sp. (Fish [Red snapper], USA, 2017, AXH77333)	2477	1	0.39	Circoviridae	Unclassified
clictolig virus 3	OP441753	ssDNA (circular)	Toona sinensis CRESS virus (Tree, China, 2020, QKI28974)	2131	0.4966	0.41	Unclassified	Unclassified
clictolig virus 4	OP441754	ssDNA (circular)	Crucivirus sp. (Water, France, 2013, QKV51139)	4287	0.4763	0.33	Cruciviridae	Crucivirus
scracolig virus 1	OP441755	ssDNA (circular)	CRESS virus sp. (Water, China, 2017, QRI44147)	2513	0.3754	0.35	Unclassified	Unclassified
scracolig virus 2	OP441756	ssDNA (circular)	Avon-Heathcote Estuary associated circular virus 27 (Bivalve clam, New Zealand, 2012, NC_026627)	2070	0.4886	0.43	Circoviridae	Unclassified
scractlig virus 1	OP441726	ssRNA (+)	Biomphalaria virus 1 (Freshwater snail, Oman, 2012, APS85755)	4817	0.3845	0.84	Unclassified	Unclassified
scractlig virus 2	OP441727	ssRNA (+)	Beihai picobirna-like virus 7 (Peanut worms, China, 2014, NC_032502)	1210	0.5198	0.99	Unclassified	Unclassified
scractlig virus 3	OP441728	ssRNA (+)	Beihai picobirna-like virus 8 (Peanut worms, China, 2014, NC_032499)	1626	0.2802	0.9	Unclassified	Unclassified
flactilig virus 1	OP441733	ssRNA (+)	Beihai noda-like virus 10 (Crab, China, 2014, APG76295)	3831	0.5753	0.65	Unclassified	Unclassified
flactilig virus 2	OP441734	ssRNA (+)	Beihai noda-like virus 10 (Crab, China, 2014, APG76295)	3777	0.5038	0.81	Unclassified	Unclassified
flactilig virus 3	OP441744	ssRNA (+)	Mayapan virus (Mosquito, Mexico, 2007, AYW01748)	745	0.6411	0.99	Unclassified	Unclassified
flactilig virus 4	OP441729	ssRNA (+)	Wuhan millipede virus 3 (Millipedes, China, 2013, NC_033733)	9811	0.419	0.47	Unclassified	Unclassified
flactilig virus 5	OP441748	ssRNA (+)	Hypsignathus monstrosus dicistrovirus (Bat, Republic of the Congo, 2018, AZR39355)	7051	0.2585	0.56	Dicistroviridae	Unclassified
flactilig virus 6	OP441749	ssRNA (+)	Hypsignathus monstrosus dicistrovirus (Bat, Republic of the Congo, 2018, AZR39355)	7106	0.2576	0.56	Dicistroviridae	Unclassified
flactilig virus 7	OP441750	ssRNA (+)	Hypsignathus monstrosus dicistrovirus (Bat, Republic of the Congo, 2018, AZR39355)	7157	0.2595	0.55	Dicistroviridae	Unclassified
flactilig virus 8	OP441746	ssRNA (+)	Apis dicistrovirus (Honey bee, Netherlands, 2014, NC_035115)	3698	0.9439	0.99	Dicistroviridae	Unclassified
flactilig virus 9	OP441730	ssRNA (+)	Beihai picorna-like virus 102 (Marine bivalve, China, 2014, NC_032576)	8372	0.4129	0.47	Unclassified	Unclassified
flactilig virus 10	OP441731	ssRNA (+)	Hammarskog picorna-like virus (Mosquito, Sweden, 2017, QGA87336)	12425	0.3426	0.45	Unclassified	Unclassified
flactilig virus 11	OP441739	ssRNA (+)	Robinvale bee virus 8 (Honey bee, Australia, 2013, AWK77875)	1023	0.75	0.95	Unclassified	Unclassified
flactilig virus 12	OP441740	ssRNA (+)	Picornavirales sp. (Water, China, 2017, QRI44207)	6731	0.682	0.48	Unclassified	Unclassified
flactilig virus 13	OP441736	ssRNA (+)	Hubei picorna-like virus 4 (Freshwater shellfish, China, 2014, NC_033087)	2014	0.5341	0.99	Unclassified	Unclassified
flactilig virus 14	OP441741	ssRNA (+)	Ginkgo biloba picorna-like virus (Ginkgo, China, 2020, QKK82976)	1885	0.9076	0.99	Unclassified	Unclassified
flactilig virus 15	OP441742	ssRNA (+)	Marnaviridae sp. (Water, China, 2017, QRI44258)	1446	0.519	0.49	Marnaviridae	Unclassified
flactilig virus 16	OP441737	ssRNA (+)	Hubei picorna-like virus 4 (Freshwater shellfish, China, 2014, NC_033087)	1372	0.4978	0.99	Unclassified	Unclassified
flactilig virus 17	OP441735	ssRNA (+)	Clinch calicivirus 1 (Freshwater mussel, USA, 2018, QNL09591)	1469	0.8275	0.93	Caliciviridae	Unclassified
flactilig virus 18	OP441732	ssRNA (+)	Changjiang tombus-like virus 7 (Crayfish, China, 2014, NC_033183)	4308	0.5996	0.33	Unclassified	Unclassified
flactilig virus 19	OP441738	ssRNA (+)	Beihai tombus-like virus 2 (Peanut worms, China, 2014, NC_033268)	2629	0.5986	0.63	Unclassified	Unclassified
flactilig virus 20	OP441747	ssRNA (+)	Ginkgo biloba tombusvirus (Ginkgo, China, 2020, QKI28846)	1513	0.3983	0.92	Tombusviridae	Tombusvirus
flactilig virus 21	OP441722	ssDNA (linear)	Densovirus SC444 (Bat, China, 2007, AFH02751)	1752	0.5081	0.82	Parvoviridae	Unclassified (subfamily Densovirinae)
flactilig virus 22	OP441743	ssRNA (+)	Ginkgo biloba narna-like virus (Ginko, China, 2020, QKI28955)	3418	0.3772	0.61	Narnaviridae	Unclassified
flactilig virus 23	OP441745	ssRNA (+)	Hubei blood fluke virus 3 (Blood fluke, China, 2014, APG79167)	2541	0.2855	0.79	Unclassified	Unclassified
flactolig virus 1	OP441757	ssDNA (circular)	CRESS virus sp. (Fish [Red snapper], USA, 2017, AXH76167)	1883	0.4621	0.43	Unclassified	Unclassified
flactolig virus 2	OP441758	ssDNA (circular)	Capybara virus 31_cap3_4029 (Capybara, Brazil, 2016, QDJ95269)	1904	0.4615	0.42	Unclassified	Unclassified
flactolig virus 3	OP441759	ssDNA (circular)	Lactuca sativa CRESS virus (Lettuce, China, 2020, QKI29033)	2293	0.8934	0.35	Unclassified	Unclassified

## Sheet: Table S3
	N	Viral Richness (Stdev)	Viral Intensity (Stdev)
Clinch River	9	5.33 (1.12)	0.73 (0.34)
St. Croix River	8	4.25 (1.28)	0.34 (0.34)
Huron River	12	11.92 (8.01)	1.18 (0.92)
2019	8	15.75 (6.76)	1.65 (0.74)
2020	4	4.25 (3.30)	0.25 (0.31)
Case	5	16.60 (8.62)	1.63 (0.50)
Control	7	8.57 (6.05)	0.86 (1.05)
2019 case	5	16.60 (8.62)	1.63 (0.50)
2019 control	3	14.33 (2.25)	1.68 (1.18)
Prevalence Top / Intensity Bottom	Clinch	St. Croix	Huron (all)	Huron (2019)	Huron (Case)	Huron (Control)
Clinch	.	0.89741	0.03131	6e-05	0.00072	0.57338
St. Croix	0.40146	.	0.01118	2e-05	0.00024	0.3296
Huron (all)	0.30791	0.02433	.	-	-	-
Huron (2019)	0.00324	7e-05	-	.	-	-
Huron (Case)	0.05111	0.00303	-	-	.	0.0176
Huron (Control)	0.97852	0.39829	-	-	0.1148	.
Table indicates corresponding Tukey HSD p-values for pairwise comparisons between specified groups. Cells highlighted in green indicate a statistically significant pairwise difference as indicated by a p-value <0.05.
P-values for comparisons of virus prevalence are listed above the diagonal, while values for virus intensity comparisons are below the diagonal.

## Sheet: Table S4
		Clinch River								St. Croix River						Huron River
			Tombus-like	Dicistro-like	Tombus-like	ssDNA (circular)						Picorna-like	Picobirnaviruses		Nodaviruses			Dicistroviruses					Picorna-like									Tombus-like			Denso-like	Narna-like	Reo-like	ssDNA (circular)
			clictilig virus 1	clictilig virus 2	clictilig virus 3	clictolig virus 1	clictolig virus 2	clictolig virus 3	clictolig virus 4	scracolig virus 1	scracolig virus 2	scractlig virus 1	scractlig virus 2	scractlig virus 3	flactilig virus 1	flactilig virus 2	flactilig virus 3	flactilig virus 4	flactilig virus 5	flactilig virus 6	flactilig virus 7	flactilig virus 8	flactilig virus 9	flactilig virus 10	flactilig virus 11	flactilig virus 12	flactilig virus 13	flactilig virus 14	flactilig virus 15	flactilig virus 16	flactilig virus 17	flactilig virus 18	flactilig virus 19	flactilig virus 20	flactilig virus 21	flactilig virus 22	flactilig virus 23	flactolig virus 1	flactolig virus 2	flactolig virus 3	Viral reads per million mapped
Clinch River	Healthy controls (mortality observed in other species)	A26		1.73021	2.12243	1.94435		0.287472	0.629989														0.169611																		0.000802
		A45			1.83681		0.261445	0.381619	0.675064																																0.000271
		B16		0.672124	0.997098	0.758209	0.856924	0.287472	1.96256														0.0930333																		0.000458
		B29		1.48575	1.26305	1.14923	1.5212	1.56976	2.56713																																0.001865
		B48				0.699223	1.39702	0.755313	1.03331																																0.000121
		C21			1.57142		0.774851	0.287472	1.79967																																0.000414
		C26			0.93348	0.666425	1.29181	1.76178	0.522788																																0.000214
		C49			2.09213	1.59339	1.1651	1.75467	1.09447														0.0930333																		0.000761
		C79	1.95588		2.60032	2.14276	1.87452	2.02385	0.675064																																0.002503
St. Croix River	Healthy control population (no mortality)	WM01	0.243224								0.590903			0.34816	0.310505																										1.4e-05
		WM02								0.621534	1.75983		1.30121	2.7446																											0.00105
		WM03								1.26738	0.687059			0.538889																											5.6e-05
		WM04									1.14747	0.487984		1.44783	1.26074								0.234688																		0.000153
		WM05								1.44808	0.467218	2.08424			0.182431				0.0575991		0.0567994		0.0930333																		0.000658
		WM06								0.867284	0.986577			0.670966																											4e-05
		WM07								0.254273				0.815023	1.37968								0.0930333																		0.000101
		WM08									0.832324			0.34816	0.409286								0.341327																		3e-05
Huron River	2019 Cases (visibly moribund)	19016													0.876548	0.562008		0.826585	1.2164	1.43865	1.9708	0.318411	0.234688	0.388934		0.395442		0.31408	0.377147	0.592782		0.285221			0.894832	0.654256		3.04256	2.12157	1.52208	0.003523
		19017																																	0.330729			2.58959	1.83396	1.33238	0.000907
		19018		0.454866											3.12899	2.39495		0.0805734	0.195151	0.193932	0.610012			0.0648194						0.503326						0.200067		0.720038	0.311843		0.006137
		19020													1.82294	1.03327	0.369639	1.77381	2.14916	2.56802	3.0348	1.7101	2.14252	1.95818	1.22116	0.673404	0.975014	0.31408	1.12866	1.34512	1.22159	1.75188	1.30961	1.06352	1.15008	1.77033		3.05248	2.43458	1.727	0.018089
		19021													2.89537	2.25394	1.35173	1.80542	1.67033	1.91857	2.82326	1.23616	2.14882	2.00172		1.46358	0.475104	1.48725	1.22804		0.892504	1.0219	1.20991	1.01086	0.64588	0.776241		2.51182	1.99887	1.42701	0.013699
	2019 Controls	19004													2.25982	1.61256		0.148512	0.383499	0.327524	0.931715		0.661185	0.388934		0.112984	0.541906	0.31408			0.373183				0.330729	0.336515		0.720038	0.716144	0.363298	0.001004
		19007													4.58245	1.0641		0.0805734	0.69645	0.975136	1.41281		0.234688	0.442578	0.470563				0.377147	0.390533						0.200067		0.621841	0.311843		0.146823
		19012													2.43739	1.74873		0.0805734	0.195151	0.297779	0.738078			0.0648194		0.0601561				0.390533							1.42456	0.720038		0.272357	0.001378
	2020 Controls	20004																																							0
		20014													1.38903	0.620877					0.192816																			0.363298	0.000109
		20017													0.409286	0.184555					0.152034																	0.494749	0.311843		1.7e-05
		20020													1.22847	0.620877			0.765073	0.729368	1.72751		0.0930333				0.299518													0.272357	0.000519

## Sheet: Table S5
		Tombus-like	Dicistro-like	Tombus-like	ssDNA (circular)						Picorna-like	Picobirnaviruses		Nodaviruses			Dicistroviruses					Picorna-like									Tombus-like			Denso-like	Narna-like	Reo-like	ssDNA (circular)
		clictilig virus 1	clictilig virus 2	clictilig virus 3	clictolig virus 1	clictolig virus 2	clictolig virus 3	clictolig virus 4	scracolig virus 1	scracolig virus 2	scractlig virus 1	scractlig virus 2	scractlig virus 3	flactilig virus 1	flactilig virus 2	flactilig virus 3	flactilig virus 4	flactilig virus 5	flactilig virus 6	flactilig virus 7	flactilig virus 8	flactilig virus 9	flactilig virus 10	flactilig virus 11	flactilig virus 12	flactilig virus 13	flactilig virus 14	flactilig virus 15	flactilig virus 16	flactilig virus 17	flactilig virus 18	flactilig virus 19	flactilig virus 20	flactilig virus 21	flactilig virus 22	flactilig virus 23	flactolig virus 1	flactolig virus 2	flactolig virus 3
Tombus-like	clictilig virus 1	-
Dicistro-like	clictilig virus 2		-
Tombus-like	clictilig virus 3			-
ssDNA (circular)	clictolig virus 1			0.979532	-
	clictolig virus 2					-
	clictolig virus 3					0.780519	-
	clictolig virus 4							-
	scracolig virus 1								-
	scracolig virus 2									-
Picorna-like	scractlig virus 1										-
Picobirnaviruses	scractlig virus 2											-
	scractlig virus 3									0.965446			-
Nodaviruses	flactilig virus 1													-
	flactilig virus 2													0.647128	-
	flactilig virus 3															-
Dicistroviruses	flactilig virus 4																-
	flactilig virus 5																0.952872	-
	flactilig virus 6																0.930364	0.992543	-
	flactilig virus 7																0.962281	0.976559	0.96965	-
	flactilig virus 8																				-
Picorna-like	flactilig virus 9																0.896668	0.82654		0.779891		-
	flactilig virus 10																0.950703	0.912253	0.894362	0.931494		0.981548	-
	flactilig virus 11																							-
	flactilig virus 12																								-
	flactilig virus 13																									-
	flactilig virus 14																										-
	flactilig virus 15																					0.996377	0.997409					-
	flactilig virus 16																0.958186	0.903603	0.885476				0.960636						-
	flactilig virus 17																													-
Tombus-like	flactilig virus 18																														-
	flactilig virus 19																															-
	flactilig virus 20																																-
Denso-like	flactilig virus 21																																	-
Narna-like	flactilig virus 22																0.84067	0.906328	0.891279	0.844522									0.985589						-
Reo-like	flactilig virus 23																																			-
ssDNA (circular)	flactolig virus 1																0.873665	0.895863	0.879141	0.885455																	-
	flactolig virus 2																0.902243	0.913619	0.883734	0.900528															0.839272		0.986122	-
	flactolig virus 3																0.88564	0.913784	0.932331	0.847684																	0.991028	0.997968	-
		These values correspond to pearson correlation coefficients between viruses based on vRPM/kb values. Values are only displayed for those pairwise combinations where the p value was <0.05.
